# Supplementary material for: Two-Dimensional GeC/MXY (M = Zr, Hf; X, Y = S, Se) Heterojunctions Used as Highly Efficient Overall Water-Splitting Photocatalysts
Source: Molecules. 2024 Jun 12;29(12):2793. doi: 10.3390/molecules29122793 (PMC11206627; doi:10.3390/molecules29122793)
Supplement: Supplementary file 1 [file molecules-29-02793-s001.zip]

Archive with 1 entries (1 files):
- molecules-2959122-supplementary.pdf
